# Supplementary material for: Analysis of Protein Degradation and Umami Peptide Release Patterns in Stewed Chicken Based on Proteomics Combined with Peptidomics Approach
Source: Foods. 2025 Jul 16;14(14):2497. doi: 10.3390/foods14142497 (PMC12294777; doi:10.3390/foods14142497)
Supplement: Supplementary file 1 [file foods-14-02497-s001.zip]

Archive with 1 entries (1 files):
- foods-3704682-supplementary.pdf
